# Supplementary material for: European Culex pipiens Populations Carry Different Strains of Wolbachia pipientis
Source: Insects. 2024 Aug 26;15(9):639. doi: 10.3390/insects15090639 (PMC11432034; doi:10.3390/insects15090639)
Supplement: Supplementary file 1 [file insects-15-00639-s001.zip]

Archive with 2 entries (2 files):
- supplemental data.pdf
- supplemental-Figure S1.pdf
